# Supplementary material for: Modulation of Leptin and Serotonin by Honey and Its Glycoproteins Against High-Fat Diet-Induced Metabolic and Anxiety Phenotypes
Source: Biomedicines. 2026 Jul 21;14(7):1641. doi: 10.3390/biomedicines14071641 (PMC13406404; doi:10.3390/biomedicines14071641)
Supplement: Supplementary file 1 [file biomedicines-14-01641-s001.zip]

Archive with 1 entries (1 files):
- biomedicines-4299903-supplementary.pdf
